# Supplementary material for: PCSK9-Targeting Drugs and Gender: Are There Any Differences?
Source: J Clin Med. 2025 Jun 24;14(13):4469. doi: 10.3390/jcm14134469 (PMC12250220; doi:10.3390/jcm14134469)
Supplement: Supplementary file 1 [file jcm-14-04469-s001.zip]

Archive with 1 entries (1 files):
- jcm-3654040-supplementary.pdf
